# Supplementary material for: Design and Validation of a Diet Rich in Slowly Digestible Starch for Type 2 Diabetic Patients for Significant Improvement in Glycemic Profile
Source: Nutrients. 2020 Aug 11;12(8):2404. doi: 10.3390/nu12082404 (PMC7468810; doi:10.3390/nu12082404)
Supplement: Supplementary file 1 [file nutrients-12-02404-s001.zip]

Archive with 1 entries (1 files):
- nutrients-886723-supplementary.XLSX
