# Supplementary material for: Design and Validation of a Diet Rich in Slowly Digestible Starch for Type 2 Diabetic Patients for Significant Improvement in Glycemic Profile
Source: Nutrients. 2020 Aug 11;12(8):2404. doi: 10.3390/nu12082404 (PMC7468810; doi:10.3390/nu12082404)
Supplement: Supplementary file 1 [file nutrients-12-02404-s001.zip › nutrients-886723-supplementary.XLSX]

## Sheet: Supp data S1 - High SDS diet
	Table S1: High-SDS diet composition
Food groups	Starchy food included in High-SDS diet	SDS content of cooked products (mean, g/100g)	SDS/available carbohydrate ratio of cooked products (mean, %)	Consumption frequency recommendation		Cooking instructions
Pastas	Fusilli n°34 - De Cecco	19.3292	0.518037	No frequency restriction		- Add 100 g of pasta in 1,2L of boiling and salted water - Cook the time specified on the right in boiling and salted water - Stir from time to time during the cooking - Drain the pasta and serve All pasta can be cooked the day before (instruction above), stored overnight in the fridge, and then consumed cold or reheated (microwave) the next day.	- Cook for 9 minutes (recommended) or 11 minutes (accepted)
	Mafaldine n°2 - De Cecco	19.1471	0.487089				- Cook for 7 minutes (recommended) or 9 minutes (accepted)
	Linguine n°7 - De Cecco	17.8786	0.551488				- Cook for 10 minutes (recommended) or 12 minutes (accepted)
	Penne Rigate n°41 - De Cecco	20.8714	0.530388				- Cook for 10 minutes (recommended) or 12 minutes (accepted)
	Crozet Wheat (Nature) - Alpina Savoie	14.1365	0.53123			- Add 100g of Crozet (Nature or Sarrasin) in 1L of boiling and salted water - Cook for 15 minutes in boiling and salted water (make sure not to overcook!) - Stir from time to time during the cooking - Drain the crozet and serve All Crozet (Nature or Sarrasin) can be cooked the day before (instruction above), stored overnight in the fridge, and then consumed cold or reheated (microwave) the next d…
	Crozet Buckwheat (Sarrazin) - Alpina Savoie	13.083	0.498768	Choose among these products one product per week
Other wheat products	Tendre Douceur blé pétales (Durum wheat) - Tipiak	13.4067	0.473183			- Add 100g of "Tendre Douceur Blé pétales" in 1L of boiling and salted water - Cook for 8 minutes in boiling and salted water (make sure not to overcook!) - Stir from time to time during the cooking - Drain and serve
	Bulgur wheat traditional - Tipiak	9.95994	0.429618			- Add about 125g of Bulgur wheat tradition in 1L of boiling and salted water - Cook for 10 minutes at medium heat (make sure not to overcook!) - Stir from time to time during the cooking - Drain and serve
Rice	3 rices (White, Red and wild), non sticky - Lustucru	18.8888	0.51145	No frequency restriction		- Add 1 pack (90g of rice) in 1L of boiling and salted water - Cook the time specified on the right in boiling and salted water - Remove the pack from the water (slide a fork in the whole from the pack) - Drain the rice, cut the pack and serve All rices can be cooked the day before (instruction above), stored overnight in the fridge, and then consumed cold or reheated (microwave) the next day. (s…	- Cook for 10 minutes (make sure not to overcook!)
	Long grain rice, non sticky - easy cook 10 minutes - Lustucru	17.0901	0.466984				- Cook for 10 minutes (make sure not to overcook!)
	Long grain rice, non sticky - easy cook 5 minutes - Lustucru	15.1811	0.364209				- Cook for 5 minutes (make sure not to overcook!) - SDS value for product consumed hot
		26.6291	0.679778				- Cook for 5 minutes (make sure not to overcook!) - SDS value for product cooked the day before and consumed cold the next day
Potatoes	Low GI Carisma Potatoes (GI = 53)	0.920821	0.08372	Twice per week maximum		- Wash the potatoes leaving the skin on - Cut the potatoes into 1/2 cm thick slices - Place the sliced potatoes into cold water and bring to boil - Cook in boiling water for 4 minutes or until the potatoes are firm but cooked thoroughly (maximum 12 minutes cooking) - Drain and serve the potatoes
Biscuits	belVita Golden Oat biscuits - Mondelez International	21.806	0.311373	At breakfast, 5 times per week minimum		No cooking required
	belVita Milk & cereals biscuits - Mondelez International	25.194	0.349774			No cooking required
	belVita Fruit & fibers biscuits - Mondelez International	21.0737	0.301479			No cooking required
Bread / bread substitutes	Low GI & high fiber bread - Roberto Industria Alimentare (GI = 41)	2.07481	0.0480994	Ideally, replace bread or bread substitutes by other starchy food provided	1 slice per day maximum & twice for breakfasts maximum	No cooking required
	Crumbly rough Oatcakes - Mark & Spencer	12.5307	0.213905		No frequency restriction	No cooking required
	Whole grain swedish toasts with no added sugar - Krisprolls	7.25458	0.103549		No frequency restriction	No cooking required
	TUC - Mondelez International	8.50498	0.120647	Exceptional - in case of aperitif		No cooking required
Legumes	Chickpea (UK), dry - Vivien Paille	9.28218	0.496022	Choose among these products one product per week		- Soak the legume for 12h in cold water - Drain the legumes - Add 60g of legume to large amount of cold water - Bring to boiling - Cover and cook the time specified on the right - Drain the legumes and serve	- Cook for maximum 1 hour and 30 minutes (from 1h to 1h30 min)
	Red Kidney Beans, dry - Vivien Paille	7.56115	0.47706				- Cook for maximum 1 hour and 40 minutes (from 1h to 1h40min)
	Flageolets beans, dry - Vivien Paille	3.58258	0.271685				- Cook for maximum 1 hour and 15 minutes (from 45min to 1h15min)
	Lentils, dry - Vivien Paille	3.3632	0.251936			- Rinse the lentils under cold water - Add 60g of lentils to large amount of cold water - Bring to boiling - Cover and cook for maximum 35 minutes at a gentle boiling (from 20min to 35min) - Drain the lentils and serve

## Sheet: Supp data S2 - Low SDS diet
	Table S2: Low-SDS diet composition
Food groups	Starchy food included in Low-SDS diet	SDS content of cooked products (mean, g/100g)	SDS/carbohydrate ratio of cooked products (mean, %)	Consumption frequency recommendation	Cooking instructions
Pastas	Coquillettes - quick cooking - Lustucru	5.22091	0.166225	No frequency restriction	- Add 100 g of pasta to 1L of boiling and salted water - Cook for 5 minutes minimum in boiling and salted water - Stir from time to time during the cooking - Drain the pasta and serve All pasta can be cooked the day before (instruction above), stored overnight in the fridge, and then consumed cold or reheated (microwave) the next day.
	Torsettes - quick cooking - Lustucru	8.01256	0.26196
	Cheveux d'Ange - Panzani	2.25815	0.0985314		- Add 100 g of pasta to 1L of boiling and salted water - Cook for 3 minutes minimum in boiling and salted water - Stir from time to time during the cooking - Drain the pasta and serve
Other wheat products	Couscous - all types possible (product provided - medium size - Ferrero)	1.57978	0.0494937		- Pour 150 g of Couscous medium size in a bowl - Add 200 ml of boiling water - Cover and let Couscous medium size swell for 5 minutes - Add 5g of butter - Disperse the grains with a fork and serve
	Bulgur wheat easy - Lustucru	3.80006	0.184246	Choose among these products one product per week	- Add 1 pack (90g) of Bulgur wheat easy in 1L of boiling and salted water - Cook for 5 minutes at medium heat - Stir from time to time during the cooking - Remove the pack from the water (slide a fork in the whole from the pack) - Drain the bulgur, cut the pack and serve
Other cereal products	White quinoa - Tipiak	4.70924	0.234621		- Add 1 pack of white Quinoa (=120g) in 1,5L of boiling and salted water - Cover the pan and cook for 15 minutes with a constant boiling - Remove the pack from the water (slide a fork in the whole from the pack) - Drain the quinoa, cut the pack and serve
	Polenta - all types possible (product provided - Tipiak)	0.88397	0.0435389	No frequency restriction	- Boil 0,5L of salted water - Sprinkle 100 g of polenta in the pan while stirring - Cook at low heat for 5 minutes while stirring continuously (until the polenta do not stick anymore to the pan wall) - Serve
Rice	Thaï rice (from I-San Plateau) - Taureau Ailé	3.60799	0.118037		- Add 100g of rice in 1L of boiling and salted water - Cook for 12 minutes in boiling and salted water - Stir from time to time during the cooking - Drain the rice and serve Rice can be cooked the day before (instruction above), stored overnight in the fridge, and then consumed cold or reheated (microwave) the next day.
	Basmati Rice - Microwaved pouch - Uncle Ben's	4.33949	0.129362		- Mix the pack to separate the grains of rice - Open the top of the pack on 4 cm - Heat in a microwave for 2 minutes at 700W (or 90 seconds at 900W) - Mix the rice for an optimal result and serve
Potatoes	Instant mashed potatoes, all types possible (product provided - Maggi)	0.0966999	0.00658176		- In the measure provided in the pack, add water up to the first mark and then add semi-skimmed milk up to the second mark (1/3 water and 2/3 semi-skimmed milk) - Pour in a pan, salt to your convenience and bring to boiling - Add the content of a pack while stirring - Leave to rest for 30 secondes to 1 minute - Serve
	Potatoes, all types possible, except Carisma	1.22506	0.0980365		All preparation type is possible
	Canned potatoes, all types possible (product provided - Bonduelle)	0.486063	0.0331776		- Drain and rinse the potatoes - Add 5 g butter in a hot frying pan and the rinsed canned potatoes - Stir-fry the potatoes for 8 minutes at medium heat - Serve
Bread / bread substitutes	White bread - baguette	3.04022	0.0419888		No cooking required
	Sandwich bread, all types possible (product provided - long shelf life - Harrys)	0.32696	0.00634862		No cooking required
Legumes	Lentils - Microwaved pouch - Vivien Paille	2.04538	0.161138	Choose among these products two products per week	- Open the top of the pack on 2 cm - Heat in a microwave for 1 minutes at maximal heat (up to 2min according to the microwave power) - Open the pack and serve
	Lentils, canned - Cassegrain	0.745624	0.0514489		- Pour the legumes and the juice in a pan - Cook at medium heat for 5 minutes in their juice - Drain the legumes and serve
	Flageolets beans, canned - Bonduelle	0.330968	0.0230678
	Chickpea, canned - Sultanines	1.22622	0.066738
	Red Kidney Beans, canned - Bonduelle	0.519301	0.0371595
	White Kidney Beans, canned - Cassegrain	0.659982	0.0489793
